# Supplementary material for: Elevated Toxic Element Emissions from Popular Disposable E‑Cigarettes: Sources, Life Cycle, and Health Risks
Source: ACS Cent Sci. 2025 Jun 25;11(8):1345–54. doi: 10.1021/acscentsci.5c00641 (PMC12395296; doi:10.1021/acscentsci.5c00641)
Supplement: Supplementary file 2 [file oc5c00641_si_002.xlsx]

## Sheet: Table of Contents
	Table of Contents
	Table Number	Description
	S1	Laser Ablation Data
	S2	e-Liquid Element Concentrations (µg/kg)
	S3	Aerosol Samples Element Concentrations (µg/kg)
	S4	Linearity Statistical Analysis (100 - 500 puffs)
	S5	e-Liquid Aging and Flavoring Statistical Analysis
	S6	Mean Aerosol Element Concentrations (µg/kg) (100 - 500 puffs)
	S7	Data Comparisons to Literature
	S8	Aerosol Samples Element Mass per Puff (ng/puff)
	S9	Aerosol Samples Element Masses (ng)
	S10	Aerosol Samples Element Concentrations (mg/m3)
	S11	Esco Bar Comparisons to Cigarettes
	S12	Sb Speciation Data & Chromatograms
	S13	Risk Assessment Reference Values and Sources
	S14	Non-Cancer and Cancer Risk Assessment
	S15	e-Liquid Properties & Nicotine Contents
	S16	Instrument and Method Parameters
	S17	Post-filter Residual Aerosol Analysis Data
	S18	LOD/LOQ Data
	S19	Validation Data
	S20	Air Blank Analysis Data
	S21	Aged e-Liquid & 500-puff Aerosol Comparisons (µg/kg)
	S22	Cumulative Element Masses (ng)

## Sheet: Table S1
	Table S1: Laser ablation results of coils and miscellaneous metallic components analyzed across all device brands and types. Devices tested, sample type, puff count, and % metal composition provided. Isotopes intensities (CPS) were summed per element. Relative abundance (%) was calculated by dividing element signal intensity (CPS) by total element signal intensities (CPS) and multiplying by 100%.…
	Device	Component	Al	V	Cr	Mn	Fe	Co	Ni	Cu	Zn	Mo	Sn	W	Bi	Pb
	Elf Bar Flavored	Wire Coil	0.0 ± 0.0	0.0 ± 0.0	42.4 ± 4.6	0.9 ± 0.1	2.0 ± 0.1	0.0 ± 0.0	54.3 ± 7.5	0.1 ± 0.0	0.0 ± 0.0	0.1 ± 0.0	0.0 ± 0.0	0.1 ± 0.0	0.0 ± 0.0	0.0 ± 0.0
	Elf Bar Clear	Wire Coil	0.5 ± 0.1	0.1 ± 0.0	24.3 ± 3.5	0.2 ± 0.0	74.7 ± 9.6	0.1 ± 0.0	0.1 ± 0.0	0.0 ± 0.0	0.0 ± 0.0	0.0 ± 0.0	0.0 ± 0.0	0.0 ± 0.0	0.0 ± 0.0	0.0 ± 0.0
	Elf Bar 0% Nicotine	Wire Coil	0.0 ± 0.0	0.0 ± 0.0	42.0 ± 3.4	0.6 ± 0.0	0.5 ± 0.0	0.0 ± 0.0	56.7 ± 3.7	0.1 ± 0.0	0.0 ± 0.0	0.0 ± 0.0	0.0 ± 0.0	0.0 ± 0.0	0.0 ± 0.0	0.0 ± 0.0
	Flum Pebble Flavored	Mesh Coil	0.0 ± 0.0	0.1 ± 0.0	24.2 ± 0.4	1.8 ± 0.0	52.9 ± 0.3	0.7 ± 0.0	10.3 ± 0.4	3.0 ± 0.1	0.0 ± 0.0	6.9 ± 0.1	0.0 ± 0.0	0.1 ± 0.0	0.0 ± 0.0	0.0 ± 0.0
	Flum Pebble Clear	Mesh Coil	0.0 ± 0.0	0.1 ± 0.0	24.5 ± 0.7	1.8 ± 0.0	52.9 ± 1.6	0.8 ± 0.0	10.3 ± 0.3	3.0 ± 0.1	0.0 ± 0.0	6.3 ± 0.2	0.0 ± 0.0	0.2 ± 0.0	0.0 ± 0.0	0.0 ± 0.0
	Esco Bar Flavored	Mesh Coil	0.5 ± 0.0	0.0 ± 0.0	24.2 ± 2.3	0.1 ± 0.0	75.0 ± 5.1	0.0 ± 0.0	0.1 ± 0.0	0.0 ± 0.0	0.0 ± 0.0	0.0 ± 0.0	0.0 ± 0.0	0.0 ± 0.0	0.0 ± 0.0	0.0 ± 0.0
	Esco Bar Clear	Mesh Coil	0.4 ± 0.0	0.1 ± 0.0	15.8 ± 1.9	0.1 ± 0.0	83.4 ± 9.7	0.0 ± 0.0	0.0 ± 0.0	0.0 ± 0.0	0.0 ± 0.0	0.0 ± 0.0	0.0 ± 0.0	0.0 ± 0.0	0.0 ± 0.0	0.0 ± 0.0
	Elf Bar Flavored	Wire Coil Coating	0.0 ± 0.0	0.0 ± 0.0	0.0 ± 0.0	0.0 ± 0.0	0.2 ± 0.0	0.0 ± 0.0	99.6 ± 3.0	0.0 ± 0.0	0.0 ± 0.0	0.0 ± 0.0	0.0 ± 0.0	0.0 ± 0.0	0.0 ± 0.0	0.0 ± 0.0
	Elf Bar Clear	Wire Coil Coating	0.0 ± 0.0	0.0 ± 0.0	0.0 ± 0.0	0.2 ± 0.0	0.2 ± 0.1	0.0 ± 0.0	99.5 ± 2.2	0.1 ± 0.0	0.0 ± 0.0	0.0 ± 0.0	0.0 ± 0.0	0.0 ± 0.0	0.0 ± 0.0	0.0 ± 0.0
	Elf Bar 0% Nicotine	Wire Coil Coating	0.0 ± 0.0	0.0 ± 0.0	0.0 ± 0.0	0.2 ± 0.0	0.4 ± 0.0	0.0 ± 0.0	99.1 ± 3.4	0.2 ± 0.0	0.0 ± 0.0	0.0 ± 0.0	0.0 ± 0.0	0.0 ± 0.0	0.0 ± 0.0	0.0 ± 0.0
	Flum Pebble Flavored	Mesh Support	0.0 ± 0.0	0.0 ± 0.0	0.0 ± 0.0	0.1 ± 0.0	0.0 ± 0.0	0.0 ± 0.0	99.8 ± 2.4	0.0 ± 0.0	0.0 ± 0.0	0.0 ± 0.0	0.0 ± 0.0	0.0 ± 0.0	0.0 ± 0.0	0.0 ± 0.0
	Flum Pebble Clear	Mesh Support	0.0 ± 0.0	0.1 ± 0.0	24.3 ± 1.7	1.8 ± 0.1	52.6 ± 3.2	0.8 ± 0.1	10.3 ± 0.6	3.0 ± 0.1	0.0 ± 0.0	7.0 ± 0.4	0.0 ± 0.0	0.2 ± 0.0	0.0 ± 0.0	0.0 ± 0.0
	Esco Bar Flavored	Mesh Support	0.0 ± 0.0	0.0 ± 0.0	0.0 ± 0.0	0.1 ± 0.0	2.1 ± 0.9	0.0 ± 0.0	97.5 ± 3.7	0.1 ± 0.1	0.0 ± 0.0	0.0 ± 0.0	0.1 ± 0.1	0.0 ± 0.0	0.0 ± 0.0	0.1 ± 0.0
	Esco Bar Clear	Mesh Support	0.4 ± 0.0	0.1 ± 0.0	15.7 ± 0.6	0.1 ± 0.0	83.4 ± 3.4	0.0 ± 0.0	0.0 ± 0.0	0.0 ± 0.0	0.0 ± 0.0	0.0 ± 0.0	0.0 ± 0.0	0.0 ± 0.0	0.0 ± 0.0	0.0 ± 0.0
	Elf Bar Flavored	Sheath	0.0 ± 0.0	0.2 ± 0.0	20.5 ± 0.4	1.4 ± 0.0	72.7 ± 2.3	0.7 ± 0.0	4.3 ± 0.1	0.2 ± 0.0	0.0 ± 0.0	0.0 ± 0.0	0.0 ± 0.0	0.0 ± 0.0	0.0 ± 0.0	0.0 ± 0.0
	Elf Bar Clear	Sheath	0.0 ± 0.0	0.2 ± 0.0	20.4 ± 1.0	1.3 ± 0.1	73.0 ± 3.8	0.7 ± 0.0	4.4 ± 0.2	0.1 ± 0.0	0.0 ± 0.0	0.0 ± 0.0	0.0 ± 0.0	0.0 ± 0.0	0.0 ± 0.0	0.0 ± 0.0
	Flum Pebble Flavored	Sheath	0.0 ± 0.0	0.2 ± 0.0	18.7 ± 0.8	1.7 ± 0.1	69.6 ± 3.7	0.7 ± 0.0	5.3 ± 0.2	0.4 ± 0.0	0.0 ± 0.0	3.5 ± 0.2	0.0 ± 0.0	0.0 ± 0.0	0.0 ± 0.0	0.0 ± 0.0
	Flum Pebble Clear	Sheath	0.0 ± 0.0	0.2 ± 0.0	19.1 ± 0.9	1.7 ± 0.1	69.4 ± 2.2	0.7 ± 0.0	5.2 ± 0.2	0.4 ± 0.0	0.0 ± 0.0	3.3 ± 0.2	0.0 ± 0.0	0.0 ± 0.0	0.0 ± 0.0	0.0 ± 0.0
	Esco Bar Flavored	Sheath	0.0 ± 0.0	0.0 ± 0.0	0.0 ± 0.0	0.0 ± 0.0	0.3 ± 0.0	0.0 ± 0.0	6.5 ± 0.8	43.7 ± 1.4	9.1 ± 0.2	0.0 ± 0.0	0.6 ± 0.0	0.0 ± 0.0	1.0 ± 0.1	38.8 ± 3.2
	Esco Bar Flavored	Battery Connector, Top	0.0 ± 0.0	0.0 ± 0.0	0.0 ± 0.0	0.0 ± 0.0	0.9 ± 0.6	0.0 ± 0.0	4.5 ± 1.4	57.5 ± 12.6	14.0 ± 3.6	0.0 ± 0.0	0.7 ± 0.2	0.0 ± 0.0	3.2 ± 1.1	18.9 ± 4.1
	Esco Bar Flavored	Battery Connector, Wiring Solder	0.0 ± 0.0	0.0 ± 0.0	0.0 ± 0.0	0.0 ± 0.0	0.0 ± 0.0	0.0 ± 0.0	0.0 ± 0.0	1.2 ± 0.1	0.0 ± 0.0	0.0 ± 0.0	98.5 ± 14.1	0.0 ± 0.0	0.2 ± 0.0	0.1 ± 0.0
	Elf Bar Flavored	Chip Solder, Bottom	0.0 ± 0.0	0.0 ± 0.0	0.0 ± 0.0	0.0 ± 0.0	0.0 ± 0.0	0.0 ± 0.0	0.0 ± 0.0	1.2 ± 0.1	0.0 ± 0.0	0.0 ± 0.0	98.4 ± 10.4	0.0 ± 0.0	0.2 ± 0.0	0.1 ± 0.0
	Elf Bar Flavored	Chip Solder, Top	0.0 ± 0.0	0.0 ± 0.0	0.0 ± 0.0	0.0 ± 0.0	0.0 ± 0.0	0.0 ± 0.0	0.0 ± 0.0	1.3 ± 0.2	0.0 ± 0.0	0.0 ± 0.0	98.2 ± 14.3	0.0 ± 0.0	0.2 ± 0.0	0.2 ± 0.0

## Sheet: Table S2
	Tables S2: Mean concentrations (µg/kg) ± SD of virign and 500-puff aged e-liquids for all dPOD analyzed in this study. All samples were extracted from a single device of each brand and flavor (n = 1). E-liquids measured in triplicate (n = 3) using microwave digestion. See SI Section S1.3 for preparation details.
	Sample (n = 3)	# of Puffs	Al	Cr	Mn	Fe	Ni	Cu	Zn	As	Se	Cd	Sn	Sb	Ba	Bi	U	Total Pb
	Elf Bar Flavored	0	< LOD	11.84 ± 0.87	< LOD	400.37 ± 29.18	25.30 ± 2.43	< LOD	4416.79 ± 213.49	7.83 ± 0.21	< LOD	0.10 ± 0.02	8.10 ± 0.31	3.92 ± 1.04	5.40 ± 0.11	0.26 ± 0.01	< LOQ	8.71 ± 1.74
	ELF Bar Clear	0	< LOD	14.93 ± 8.82	< LOD	208.21 ± 14.59	28.85 ± 3.54	23.58 ± 9.17	331.23 ± 16.92	11.99 ± 0.82	< LOD	0.10 ± 0.05	48.88 ± 1.53	6.59 ± 0.32	12.85 ± 1.39	0.35 ± 0.01	< LOQ	14.71 ± 1.03
	ELF Bar Flavored 0% Nicotine	0	< LOD	8.41 ± 1.75	< LOD	265.54 ± 47.52	24.46 ± 10.75	< LOD	302.89 ± 2.80	1.82 ± 0.16	< LOD	< LOQ	5.88 ± 0.36	510.30 ± 18.05	8.58 ± 0.86	< LOQ	0.18 ± 0.01	4.07 ± 1.13
	Flum Pebble Flavored	0	< LOD	6.44 ± 0.22	7.98 ± 0.09	179.10 ± 24.28	13.46 ± 10.39	< LOD	67.85 ± 7.41	3.27 ± 0.10	< LOD	0.23 ± 0.02	6.88 ± 0.09	2376.79 ± 80.19	10.60 ± 0.74	0.11 ± 0.01	< LOD	1.01 ± 1.07
	Flum Pebble Clear	0	< LOD	3.01 ± 1.81	12.10 ± 0.79	147.68 ± 54.43	17.99 ± 7.58	6.53 ± 3.35	139.01 ± 34.13	5.00 ± 0.23	< LOD	0.62 ± 0.01	5.73 ± 0.23	2048.46 ± 42.06	12.79 ± 1.26	0.05 ± 0.00	< LOD	1.87 ± 0.91
	Esco Bar Flavored	0	107.12 ± 21.41	10.16 ± 0.99	26.98 ± 1.56	458.75 ± 129.68	38397.26 ± 379.67	344054.18 ± 3653.62	239542.66 ± 3172.11	10.88 ± 0.31	4.88 ± 0.00	12.03 ± 0.29	3255.06 ± 47.01	651.09 ± 11.97	18.56 ± 0.43	1812.66 ± 31.84	0.08 ± 0.00	63966.80 ± 1112.67
	Esco Bar Clear	0	642.47 ± 127.48	19.95 ± 0.23	199.73 ± 115.39	1087.67 ± 18.65	13005.44 ± 683.92	532920.77 ± 10466.06	375651.20 ± 7416.06	14.22 ± 0.29	< LOD	45.96 ± 0.76	7407.54 ± 128.65	2220.35 ± 43.30	13.05 ± 6.80	985.23 ± 10.34	0.10 ± 0.01	127471.45 ± 1753.34
	Esco Bar 6000	0	174.97 ± 18.90	6.21 ± 2.02	45.18 ± 0.57	268.82 ± 49.76	1424.48 ± 46.60	61586.26 ± 520.34	43476.09 ± 725.81	12.19 ± 1.34	7.49 ± 6.78	5.98 ± 0.09	839.33 ± 11.87	533.38 ± 9.07	8.95 ± 0.10	125.92 ± 2.20	0.09 ± 0.00	17195.55 ± 324.93
	Sample (n = 3)	# of Puffs	Al	Cr	Mn	Fe	Ni	Cu	Zn	As	Se	Cd	Sn	Sb	Ba	Bi	U	Total Pb
	Elf Bar Flavored, Aged	500	271.65 ± 17.74	278.98 ± 11.94	< LOD	686.28 ± 31.13	1712.26 ± 73.94	8.26 ± 1.59	5946.95 ± 254.79	6.79 ± 0.42	< LOD	0.17 ± 0.00	26.32 ± 0.77	4.79 ± 0.13	8.97 ± 0.37	0.39 ± 0.01	0.23 ± 0.01	8.44 ± 0.35
	ELF Bar Clear, Aged	500	57.42 ± 54.82	221.14 ± 2.20	< LOD	374.47 ± 140.44	1102.37 ± 15.18	14.05 ± 15.41	577.38 ± 14.53	22.76 ± 0.08	< LOD	< LOD	7.89 ± 0.60	20.76 ± 0.37	13.31 ± 0.50	0.06 ± 0.01	0.06 ± 0.01	4.98 ± 0.93
	ELF Bar Flavored 0% Nicotine, Aged	500	56.92 ± 27.91	278.39 ± 3.94	< LOD	180.71 ± 41.47	1476.84 ± 29.90	16.46 ± 1.92	273.76 ± 16.44	3.96 ± 0.12	< LOD	< LOD	< LOQ	4.57 ± 0.15	12.23 ± 1.48	0.04 ± 0.01	0.26 ± 0.01	4.94 ± 0.65
	Flum Pebble Flavored, Aged	500	84.48 ± 16.35	151.70 ± 8.26	< LOD	707.75 ± 6.28	196.32 ± 13.34	23.03 ± 0.60	178.17 ± 53.67	39.81 ± 8.08	< LOD	0.39 ± 0.01	8.16 ± 0.65	1496.30 ± 6.76	4.52 ± 0.10	0.31 ± 0.06	0.04 ± 0.00	0.73 ± 0.04
	Flum Pebble Clear, Aged	500	47.03 ± 7.84	36.86 ± 0.27	< LOD	255.39 ± 17.12	71.08 ± 6.94	14.39 ± 0.82	175.94 ± 44.22	16.96 ± 5.28	< LOD	1.83 ± 0.04	5.44 ± 0.10	1764.70 ± 26.38	9.02 ± 0.08	0.21 ± 0.01	0.04 ± 0.00	1.08 ± 0.48
	Esco Bar Flavored, Aged	500	414.95 ± 58.76	99.96 ± 0.02	71.54 ± 0.50	1036.52 ± 29.03	33411.37 ± 1981.18	350100.18 ± 1489.71	308145.74 ± 1399.22	12.23 ± 0.11	5.0 ± 0.4	21.44 ± 0.33	5202.90 ± 80.77	2543.24 ± 37.33	11.05 ± 0.19	1711.22 ± 20.49	0.05 ± 0.00	89383.85 ± 523.17
	Esco Bar Clear, Aged	500	281.81 ± 41.92	37.45 ± 1.70	60.56 ± 2.14	779.66 ± 27.24	22091.10 ± 610.22	545592.42 ± 8121.01	461665.09 ± 7088.00	12.50 ± 0.50	< LOD	57.07 ± 1.43	8406.19 ± 169.14	857.61 ± 21.85	18.11 ± 0.83	3238.28 ± 72.30	0.10 ± 0.01	175359.35 ± 4003.37
	Total Pb = 206Pb + 207Pb + 208Pb. < LOD = Less than Limit of Determination (LOD). < LOQ = Less than Limit of Quantitation (LOQ).

## Sheet: Table S3
	Table S3: Aerosol element concentrations (µg/kg) of all samples analyzed. Aerosols were collected using syringes filled with 0.35g of quartz wool attached to vaccuum lines. Quartz wool filters were microwave digested and remaining solutions were diluted to 20 mL at 5% HNO3. See Supplementary Information for preparation details.See SI Sections S1.4 - S1.5 for preparation details. Values falling be…
	Sample	Puffs	Cr	Cr QA Flag	Ni	Ni QA Flag	Cu	Cu QA Flag	Zn	Zn QA Flag	As	As QA Flag	Cd	Cd QA Flag	Sn	Sn QA Flag	Sb	Sb QA Flag	Bi	Bi QA Flag	Total Pb	Pb QA Flag
	1-ELF Bar Flavored	100	4.03718	Estimate, < LOD	36.9392	Estimate, < LOQ	10.4251	Estimate, < LOD	42.4989	Estimate, < LOD	2.17259		< iLOD		4.09263	Estimate, < LOD	0.318845	Estimate, < LOD	< iLOD		6.67094	Estimate, < LOD
	1-ELF Bar Flavored	200	25.7917	Estimate, < LOQ	143.574		8.57043	Estimate, < LOD	131.819	Estimate, < LOQ	2.68243		< iLOD		1.65363	Estimate, < LOD	0.676019	Estimate, < LOD	< iLOD		2.83405	Estimate, < LOD
	1-ELF Bar Flavored	300	195.293		831.29		5.32148	Estimate, < LOD	267.049	Estimate, < LOQ	2.41		< iLOD		2.44868	Estimate, < LOD	0.626023	Estimate, < LOD	< iLOD		3.61562	Estimate, < LOD
	1-ELF Bar Flavored	400	322.171		1381.16		3.37492	Estimate, < LOD	321.484	Estimate, < LOQ	2.85392		< iLOD		1.85309	Estimate, < LOD	0.44628	Estimate, < LOD	< iLOD		3.47217	Estimate, < LOD
	1-ELF Bar Flavored	500	384.64		1756.65		9.38301	Estimate, < LOD	571.384		4.05186		0.0169034	Estimate, < LOD	2.55969	Estimate, < LOD	0.688773	Estimate, < LOD	0.0121292	Estimate, < LOD	4.79184	Estimate, < LOD
	1-ELF Bar Flavored	600	71.6675	Estimate, < LOQ	237.967		2.56922	Estimate, < LOD	296.034	Estimate, < LOQ	2.65473		0.0259422	Estimate, < LOD	77.0911	Estimate, < LOQ	0.608562	Estimate, < LOD	0.108791	Estimate, < LOD	1.55695	Estimate, < LOD
	1-ELF Bar Flavored	700	201.711		924.404		2.65871	Estimate, < LOD	577.852		3.71444		0.0540994	Estimate, < LOD	15.0779	Estimate, < LOD	0.768823	Estimate, < LOD	0.0555883	Estimate, < LOD	3.56595	Estimate, < LOD
	1-ELF Bar Flavored	800	528.787		2510.4		1.18783	Estimate, < LOD	863.309		3.44873		< iLOD		6.4101	Estimate, < LOD	0.928617	Estimate, < LOD	0.0629639	Estimate, < LOD	< iLOD
	1-ELF Bar Flavored	900	601.495		2987.61		4.93953	Estimate, < LOD	939.691		3.2105		0.130273	Estimate, < LOD	< iLOD		0.97595	Estimate, < LOD	0.150079	Estimate, < LOD	< iLOD
	1-ELF Bar Flavored	1000	1104.47		6446		35.6327	Estimate, < LOQ	1748.56		3.79991		0.0519824	Estimate, < LOD	< iLOD		1.4579	Estimate, < LOQ	0.074797	Estimate, < LOD	21.1263	Estimate, < LOQ
	1-ELF Bar Flavored	1100	731.903		3964.87		< iLOD		1226.82		3.17022		0.0128686	Estimate, < LOD	2.93251	Estimate, < LOD	< iLOD		0.0889349	Estimate, < LOD	< iLOD
	1-ELF Bar Flavored	1200	1470.02		8101.97		< iLOD		2133.06		3.60194		0.0479174	Estimate, < LOD	< iLOD		< iLOD		0.0570802	Estimate, < LOD	< iLOD
	1-ELF Bar Flavored	1300	1705.7		10511.4		< iLOD		2620.18		4.01394		0.0260264	Estimate, < LOD	< iLOD		0.578899	Estimate, < LOD	0.139065	Estimate, < LOD	< iLOD
	1-ELF Bar Flavored	1400	1851.23		11449.3		< iLOD		3103.92		4.16289		2.98026		10.8765	Estimate, < LOD	0.758831	Estimate, < LOD	0.0935471	Estimate, < LOD	< iLOD
	1-ELF Bar Flavored	1500	1956.04		19002.2		69.3326	Estimate, < LOQ	9160.95		4.22411		0.475925	Estimate, < LOQ	146.678	Estimate, < LOQ	1.53921	Estimate, < LOQ	0.758382	Estimate, < LOQ	43.4241	Estimate, < LOQ
	2-ELF Bar Flavored	100	7.4152	Estimate, < LOD	187.84		27.6499	Estimate, < LOQ	210.615	Estimate, < LOQ	1.9867		< iLOD		< iLOD		0.322047	Estimate, < LOD	< iLOD		16.1461	Estimate, < LOD
	2-ELF Bar Flavored	200	101.829		546.342		< iLOD		387.821		2.33899		0.12479	Estimate, < LOD	< iLOD		0.758746	Estimate, < LOD	< iLOD		1.3421	Estimate, < LOD
	2-ELF Bar Flavored	300	125.795		964.033		11.5679	Estimate, < LOD	450.084		2.37341		0.110037	Estimate, < LOD	< iLOD		0.743617	Estimate, < LOD	< iLOD		6.2731	Estimate, < LOD
	2-ELF Bar Flavored	400	173.549		1256.76		4.37839	Estimate, < LOD	696.424		2.77785		0.00400419	Estimate, < LOD	< iLOD		0.806342	Estimate, < LOD	0.0188014	Estimate, < LOD	1.2897	Estimate, < LOD
	2-ELF Bar Flavored	500	225.142		1485.01		33.8274	Estimate, < LOQ	1049.56		2.75777		0.0478334	Estimate, < LOD	< iLOD		1.1281	Estimate, < LOD	0.0302746	Estimate, < LOD	11.5528	Estimate, < LOD
	3-ELF Bar Flavored	100	11.5255	Estimate, < LOD	355.738		7.20314	Estimate, < LOD	273.666	Estimate, < LOQ	2.26249		0.053292	Estimate, < LOD	25.7959	Estimate, < LOD	0.58279	Estimate, < LOD	0.0668266	Estimate, < LOD	5.46141	Estimate, < LOD
	3-ELF Bar Flavored	200	21.841	Estimate, < LOD	349.675		3.25841	Estimate, < LOD	483.799		2.20569		0.481892	Estimate, < LOQ	14.2794	Estimate, < LOD	0.720995	Estimate, < LOD	0.0440278	Estimate, < LOD	2.07813	Estimate, < LOD
	3-ELF Bar Flavored	300	30.4854	Estimate, < LOQ	253.755		5.91953	Estimate, < LOD	1024.12		2.14838		0.0331575	Estimate, < LOD	32.1574	Estimate, < LOD	0.856342	Estimate, < LOD	0.056698	Estimate, < LOD	4.47464	Estimate, < LOD
	3-ELF Bar Flavored	400	57.854	Estimate, < LOQ	386.079		13.1093	Estimate, < LOD	644.974		2.78232		< iLOD		9.87794	Estimate, < LOD	0.821526	Estimate, < LOD	0.0915631	Estimate, < LOD	6.95365	Estimate, < LOD
	3-ELF Bar Flavored	500	98.1641		548.215		2.3353	Estimate, < LOD	682.463		2.24527		0.0125379	Estimate, < LOD	2.3345	Estimate, < LOD	0.844454	Estimate, < LOD	0.0592016	Estimate, < LOD	9.40259	Estimate, < LOD
	1-ELF Bar Clear	100	156.953		124.259		25.3392	Estimate, < LOD	40.4321	Estimate, < LOD	4.85425		< iLOD		7.37127	Estimate, < LOD	1.6742	Estimate, < LOQ	0.00193162	Estimate, < LOD	19.1034	Estimate, < LOQ
	1-ELF Bar Clear	200	344.057		262.48		439.546		300.475	Estimate, < LOQ	5.17706		1.53022		44.7821	Estimate, < LOD	3.38301	Estimate, < LOQ	0.296125	Estimate, < LOD	110.021
	1-ELF Bar Clear	300	399.049		339.064		19.5553	Estimate, < LOD	52.9321	Estimate, < LOD	5.46998		< iLOD		6.85089	Estimate, < LOD	2.22029	Estimate, < LOQ	0.00462006	Estimate, < LOD	11.8476	Estimate, < LOD
	1-ELF Bar Clear	400	161.629		151.446		4.69619	Estimate, < LOD	49.702	Estimate, < LOD	4.57071		0.0504162	Estimate, < LOD	< iLOD		1.40233	Estimate, < LOQ	0.0160891	Estimate, < LOD	< iLOD
	1-ELF Bar Clear	500	249.734		125.728		9.05329	Estimate, < LOD	118.79	Estimate, < LOQ	4.89966		0.027031	Estimate, < LOD	85.7029	Estimate, < LOQ	2.0412	Estimate, < LOQ	0.075847	Estimate, < LOD	< iLOD
	1-ELF Bar Clear	600	84.6902		49.5123		38.1949	Estimate, < LOQ	98.8583	Estimate, < LOQ	3.60377		0.0446117	Estimate, < LOD	8.2014	Estimate, < LOD	1.67	Estimate, < LOQ	0.0609897	Estimate, < LOD	24.807	Estimate, < LOQ
	1-ELF Bar Clear	700	226.078		151.053		21.4228	Estimate, < LOD	98.4467	Estimate, < LOQ	4.26269		0.0549873	Estimate, < LOD	15.931	Estimate, < LOD	1.67449	Estimate, < LOQ	0.209783	Estimate, < LOD	15.4197	Estimate, < LOD
	1-ELF Bar Clear	800	478.138		644.453		11.3653	Estimate, < LOD	198.216	Estimate, < LOQ	6.01033		0.427937	Estimate, < LOQ	24.8036	Estimate, < LOD	2.55552	Estimate, < LOQ	0.09515	Estimate, < LOD	7.35633	Estimate, < LOD
	1-ELF Bar Clear	900	273.879		363.742		6.04015	Estimate, < LOD	78.1574	Estimate, < LOD	5.28583		< iLOD		2.33565	Estimate, < LOD	1.97185	Estimate, < LOQ	0.204228	Estimate, < LOD	3.65419	Estimate, < LOD
	1-ELF Bar Clear	1000	990.171		1382.63		38.997	Estimate, < LOQ	213.594	Estimate, < LOQ	7.88164		0.00222469	Estimate, < LOD	9.51747	Estimate, < LOD	5.12447		0.17046	Estimate, < LOD	23.7557	Estimate, < LOQ
	1-ELF Bar Clear	1100	2305.45		3539.06		13.0023	Estimate, < LOD	299.891	Estimate, < LOQ	9.34106		0.0565608	Estimate, < LOD	24.1207	Estimate, < LOD	6.09781		0.093253	Estimate, < LOD	14.2119	Estimate, < LOD
	1-ELF Bar Clear	1200	4889.76		12062		9.65219	Estimate, < LOD	536.479		11.9075		0.0258014	Estimate, < LOD	19.3017	Estimate, < LOD	10.2884		0.0842491	Estimate, < LOD	14.6641	Estimate, < LOD
	1-ELF Bar Clear	1300	1769.61		10311.9		25.3242	Estimate, < LOD	685.784		9.75879		0.0564706	Estimate, < LOD	20.9471	Estimate, < LOD	9.22664		0.281426	Estimate, < LOD	24.2787	Estimate, < LOQ
	2-ELF Bar Clear	100	29.8503	Estimate, < LOQ	255.55		< iLOD		< iLOD		8.72028		< iLOD		< iLOD		1.29243	Estimate, < LOD	< iLOD		< iLOD
	2-ELF Bar Clear	200	42.9524	Estimate, < LOQ	293.373		11.422	Estimate, < LOD	67.7319	Estimate, < LOD	7.10738		0.0408279	Estimate, < LOD	< iLOD		1.86035	Estimate, < LOQ	0.00368899	Estimate, < LOD	9.76135	Estimate, < LOD
	2-ELF Bar Clear	300	55.9707	Estimate, < LOQ	409.137		115.667		74.7859	Estimate, < LOD	8.20185		< iLOD		< iLOD		2.78317	Estimate, < LOQ	< iLOD		27.3486	Estimate, < LOQ
	2-ELF Bar Clear	400	104.702		573.426		< iLOD		23.059	Estimate, < LOD	7.97419		< iLOD		< iLOD		2.71038	Estimate, < LOQ	< iLOD		< iLOD
	2-ELF Bar Clear	500	198.622		1014.71		3.02516	Estimate, < LOD	64.0467	Estimate, < LOD	9.23348		0.0923676	Estimate, < LOD	< iLOD		4.7092		< iLOD		< iLOD
	3-ELF Bar Clear	100	66.9669	Estimate, < LOQ	413.381		4.3097	Estimate, < LOD	57.835	Estimate, < LOD	9.21075		< iLOD		< iLOD		2.6717	Estimate, < LOQ	0.042961	Estimate, < LOD	5.96894	Estimate, < LOD
	3-ELF Bar Clear	200	94.5778		657.365		27.2524	Estimate, < LOQ	156.342	Estimate, < LOQ	10.2844		0.0261034	Estimate, < LOD	53.5591	Estimate, < LOD	4.3952	Estimate, < LOQ	0.221146	Estimate, < LOD	13.6946	Estimate, < LOD
	3-ELF Bar Clear	300	70.3966	Estimate, < LOQ	554.663		24.4597	Estimate, < LOD	69.0434	Estimate, < LOD	8.28086		0.134455	Estimate, < LOD	13.1602	Estimate, < LOD	3.67794	Estimate, < LOQ	0.0200133	Estimate, < LOD	3.86928	Estimate, < LOD
	3-ELF Bar Clear	400	83.6641	Estimate, < LOQ	643.892		23.4862	Estimate, < LOD	130.003	Estimate, < LOQ	10.0776		0.0181674	Estimate, < LOD	< iLOD		4.15852	Estimate, < LOQ	0.13237	Estimate, < LOD	10.9414	Estimate, < LOD
	3-ELF Bar Clear	500	109.16		696.952		45.4869	Estimate, < LOQ	110.2	Estimate, < LOQ	8.13567		0.06676	Estimate, < LOD	36.2874	Estimate, < LOD	4.08401	Estimate, < LOQ	0.0166343	Estimate, < LOD	15.5403	Estimate, < LOD
	1-ELF Bar Flavored 0% Nicotine	100	154.325		707.874		21.9813	Estimate, < LOD	83.4657	Estimate, < LOD	0.963952	Estimate, < LOQ	< iLOD		2.89544	Estimate, < LOD	94.0733		0.00851658	Estimate, < LOD	14.4307	Estimate, < LOD
	1-ELF Bar Flavored 0% Nicotine	200	335.692		1521		17.3218	Estimate, < LOD	67.8968	Estimate, < LOD	0.807974	Estimate, < LOQ	< iLOD		2.82035	Estimate, < LOD	118.044		< iLOD		6.39921	Estimate, < LOD
	1-ELF Bar Flavored 0% Nicotine	300	225.093		1107.07		7.66103	Estimate, < LOD	66.8226	Estimate, < LOD	0.804977	Estimate, < LOQ	< iLOD		4.55442	Estimate, < LOD	112.129		0.0195456	Estimate, < LOD	16.9891	Estimate, < LOD
	1-ELF Bar Flavored 0% Nicotine	400	113.387		771.033		6.42585	Estimate, < LOD	203.546	Estimate, < LOQ	0.815704	Estimate, < LOQ	0.0709802	Estimate, < LOD	< iLOD		178.205		0.0206868	Estimate, < LOD	< iLOD
	1-ELF Bar Flavored 0% Nicotine	500	128.024		1044.24		28.0816	Estimate, < LOQ	510.376		0.877044	Estimate, < LOQ	0.0108091	Estimate, < LOD	1.79054	Estimate, < LOD	271.799		0.0510163	Estimate, < LOD	< iLOD
	2-ELF Bar Flavored 0% Nicotine	100	101.248		377.814		19.4263	Estimate, < LOD	121.022	Estimate, < LOQ	1.3473	Estimate, < LOQ	0.0783554	Estimate, < LOD	78.1872	Estimate, < LOQ	0.867907	Estimate, < LOD	0.105048	Estimate, < LOD	5.50187	Estimate, < LOD
	2-ELF Bar Flavored 0% Nicotine	200	100.438		461.207		21.8666	Estimate, < LOD	189.353	Estimate, < LOQ	1.56798		< iLOD		6.14969	Estimate, < LOD	0.792504	Estimate, < LOD	0.150839	Estimate, < LOD	5.50757	Estimate, < LOD
	2-ELF Bar Flavored 0% Nicotine	300	208.132		941.189		26.6977	Estimate, < LOQ	86.1268	Estimate, < LOD	1.63354		0.010795	Estimate, < LOD	8.06762	Estimate, < LOD	1.16073	Estimate, < LOD	0.0928927	Estimate, < LOD	7.32078	Estimate, < LOD
	2-ELF Bar Flavored 0% Nicotine	400	178.356		848.512		37.0095	Estimate, < LOQ	129.119	Estimate, < LOQ	1.8169		0.0367517	Estimate, < LOD	19.1334	Estimate, < LOD	1.29709	Estimate, < LOD	0.0858265	Estimate, < LOD	16.5603	Estimate, < LOD
	2-ELF Bar Flavored 0% Nicotine	500	163.031		816.441		100.02		295.635	Estimate, < LOQ	1.55828		0.0175932	Estimate, < LOD	9.60184	Estimate, < LOD	1.28801	Estimate, < LOD	0.202595	Estimate, < LOD	43.4465	Estimate, < LOQ
	3-ELF Bar Flavored 0% Nicotine	100	74.4477	Estimate, < LOQ	347.616		620.118		627.572		1.38788	Estimate, < LOQ	0.329434	Estimate, < LOQ	66.9893	Estimate, < LOQ	2.99721	Estimate, < LOQ	0.33019	Estimate, < LOD	244.585
	3-ELF Bar Flavored 0% Nicotine	200	167.858		846.045		12.5664	Estimate, < LOD	108.885	Estimate, < LOQ	1.45236	Estimate, < LOQ	0.0109967	Estimate, < LOD	18.4481	Estimate, < LOD	4.39014	Estimate, < LOQ	0.110781	Estimate, < LOD	2.68924	Estimate, < LOD
	3-ELF Bar Flavored 0% Nicotine	300	244.007		1202.04		30.3424	Estimate, < LOQ	158.224	Estimate, < LOQ	1.76536		0.0984694	Estimate, < LOD	15.873	Estimate, < LOD	6.06925		0.147621	Estimate, < LOD	10.0967	Estimate, < LOD
	3-ELF Bar Flavored 0% Nicotine	400	241.434		1353.49		37.4897	Estimate, < LOQ	177.028	Estimate, < LOQ	1.81696		0.0329964	Estimate, < LOD	9.94994	Estimate, < LOD	6.99113		0.362562	Estimate, < LOD	11.729	Estimate, < LOD
	3-ELF Bar Flavored 0% Nicotine	500	186.774		1097.71		9.97573	Estimate, < LOD	161.291	Estimate, < LOQ	1.90361		0.0270467	Estimate, < LOD	9.53652	Estimate, < LOD	7.07751		0.0409177	Estimate, < LOD	6.09634	Estimate, < LOD
	1-Flum Pebble Flavored	100	18.5453	Estimate, < LOD	44.4056		6.72914	Estimate, < LOD	26.659	Estimate, < LOD	0.876191	Estimate, < LOQ	0.0208831	Estimate, < LOD	9.32896	Estimate, < LOD	375.065		< iLOD		1.83512	Estimate, < LOD
	1-Flum Pebble Flavored	200	73.7383	Estimate, < LOQ	119.278		13.4958	Estimate, < LOD	15.3275	Estimate, < LOD	0.909128	Estimate, < LOQ	0.014453	Estimate, < LOD	4.12013	Estimate, < LOD	596.758		0.00544314	Estimate, < LOD	2.36868	Estimate, < LOD
	1-Flum Pebble Flavored	300	169.911		251.37		29.6275	Estimate, < LOQ	27.7196	Estimate, < LOD	1.24029	Estimate, < LOQ	0.0699227	Estimate, < LOD	5.29759	Estimate, < LOD	654.215		0.0440946	Estimate, < LOD	7.23491	Estimate, < LOD
	1-Flum Pebble Flavored	400	175.17		243.644		20.6	Estimate, < LOD	17.6827	Estimate, < LOD	1.00029	Estimate, < LOQ	0.0160346	Estimate, < LOD	4.17995	Estimate, < LOD	587.475		< iLOD		6.27878	Estimate, < LOD
	1-Flum Pebble Flavored	500	197.347		291.721		22.0737	Estimate, < LOD	15.2275	Estimate, < LOD	1.12932	Estimate, < LOQ	0.00788571	Estimate, < LOD	23.4536	Estimate, < LOD	664.21		0.0121494	Estimate, < LOD	6.45476	Estimate, < LOD
	1-Flum Pebble Flavored	600	91.0617		152.685		78.6151	Estimate, < LOQ	105.662	Estimate, < LOQ	1.1728	Estimate, < LOQ	0.168808	Estimate, < LOQ	8.7903	Estimate, < LOD	751.589		0.0924728	Estimate, < LOD	21.5418	Estimate, < LOQ
	1-Flum Pebble Flavored	700	99.1548		153.41		16.3982	Estimate, < LOD	71.3787	Estimate, < LOD	1.17827	Estimate, < LOQ	0.150278	Estimate, < LOD	4.18669	Estimate, < LOD	662.596		0.0629452	Estimate, < LOD	4.41209	Estimate, < LOD
	1-Flum Pebble Flavored	800	208.46		305.284		14.7875	Estimate, < LOD	73.0566	Estimate, < LOD	1.31323	Estimate, < LOQ	0.0988321	Estimate, < LOD	54.2661	Estimate, < LOD	1024.16		0.095869	Estimate, < LOD	1.9966	Estimate, < LOD
	1-Flum Pebble Flavored	900	363.915		511.121		60.6092	Estimate, < LOQ	81.4465	Estimate, < LOD	1.41151	Estimate, < LOQ	0.101019	Estimate, < LOD	36.1044	Estimate, < LOD	1255.81		0.0973555	Estimate, < LOD	15.5226	Estimate, < LOD
	1-Flum Pebble Flavored	1000	1236.29		1711.29		170.204		117.607	Estimate, < LOQ	1.85818		0.303985	Estimate, < LOQ	30.2594	Estimate, < LOD	2297.83		0.121634	Estimate, < LOD	32.0351	Estimate, < LOQ
	1-Flum Pebble Flavored	1100	656.497		1096.49		51.7525	Estimate, < LOQ	77.9003	Estimate, < LOD	1.44197	Estimate, < LOQ	0.218777	Estimate, < LOQ	11.2377	Estimate, < LOD	2083.16		0.162188	Estimate, < LOD	< iLOD
	1-Flum Pebble Flavored	1200	279.441		546.783		49.8461	Estimate, < LOQ	85.4704	Estimate, < LOD	1.44539	Estimate, < LOQ	0.152824	Estimate, < LOD	23.6989	Estimate, < LOD	1747.3		0.177766	Estimate, < LOD	1.67629	Estimate, < LOD
	1-Flum Pebble Flavored	1300	94.8869		975.858		104.533		91.9573	Estimate, < LOD	1.17835	Estimate, < LOQ	0.226748	Estimate, < LOQ	88.2936	Estimate, < LOQ	1004.38		0.316087	Estimate, < LOD	< iLOD
	1-Flum Pebble Flavored	1400	< iLOD		497.198		16.9094	Estimate, < LOD	844.932		9.53889		0.218595	Estimate, < LOQ	< iLOD		588.317		< iLOD		< iLOD
	2-Flum Pebble Flavored	100	2.98373	Estimate, < LOD	31.6637	Estimate, < LOQ	54.4371	Estimate, < LOQ	120.408	Estimate, < LOQ	1.02705	Estimate, < LOQ	0.143302	Estimate, < LOD	33.0659	Estimate, < LOD	176.862		0.135561	Estimate, < LOD	19.442	Estimate, < LOQ
	2-Flum Pebble Flavored	200	45.2739	Estimate, < LOQ	84.9733		5.83223	Estimate, < LOD	41.0352	Estimate, < LOD	2.33702		0.0795682	Estimate, < LOD	3.22234	Estimate, < LOD	211.201		0.0082388	Estimate, < LOD	3.6295	Estimate, < LOD
	2-Flum Pebble Flavored	300	61.3745	Estimate, < LOQ	129.823		2185.08		1781.36		1.93463		0.663753		54.5302	Estimate, < LOD	204.924		1.27943	Estimate, < LOQ	871.687
	2-Flum Pebble Flavored	400	109.641		156.392		19.1154	Estimate, < LOD	120.857	Estimate, < LOQ	1.67617		0.154108	Estimate, < LOD	58.9398	Estimate, < LOD	251.067		0.161885	Estimate, < LOD	6.10599	Estimate, < LOD
	2-Flum Pebble Flavored	500	160.81		240.143		18.8829	Estimate, < LOD	115.571	Estimate, < LOQ	1.70844		0.100631	Estimate, < LOD	15.6129	Estimate, < LOD	292.006		0.262665	Estimate, < LOD	3.23138	Estimate, < LOD
	3-Flum Pebble Flavored	100	28.0491	Estimate, < LOQ	46.2936		21.8039	Estimate, < LOD	102.459	Estimate, < LOQ	1.23539	Estimate, < LOQ	0.162566	Estimate, < LOQ	19.1301	Estimate, < LOD	218.827		0.0847992	Estimate, < LOD	8.16801	Estimate, < LOD
	3-Flum Pebble Flavored	200	62.1163	Estimate, < LOQ	96.5974		14.3833	Estimate, < LOD	75.7388	Estimate, < LOD	1.43417	Estimate, < LOQ	0.145623	Estimate, < LOD	11.0745	Estimate, < LOD	230.147		0.483348	Estimate, < LOD	4.80305	Estimate, < LOD
	3-Flum Pebble Flavored	300	96.5034		141.838		24.1444	Estimate, < LOD	50.1539	Estimate, < LOD	1.52665		0.516727	Estimate, < LOQ	15.6722	Estimate, < LOD	219.281		0.0702277	Estimate, < LOD	9.62393	Estimate, < LOD
	3-Flum Pebble Flavored	400	150.493		215.254		13.9935	Estimate, < LOD	61.1986	Estimate, < LOD	1.55214		0.125087	Estimate, < LOD	38.2242	Estimate, < LOD	292.551		0.0897459	Estimate, < LOD	3.86178	Estimate, < LOD
	3-Flum Pebble Flavored	500	162.479		231.795		67.1956	Estimate, < LOQ	76.386	Estimate, < LOD	1.82676		0.158152	Estimate, < LOD	2.46173	Estimate, < LOD	318.482		0.146113	Estimate, < LOD	25.3357	Estimate, < LOQ
	1-Flum Pebble Clear	100	17.999	Estimate, < LOD	151.594		869.375		7085.65		2.08827		0.894159		37.7209	Estimate, < LOD	399.798		1.39566	Estimate, < LOQ	1076.87
	1-Flum Pebble Clear	200	28.0803	Estimate, < LOQ	52.4672		9.64022	Estimate, < LOD	26.9469	Estimate, < LOD	1.34274	Estimate, < LOQ	0.14302	Estimate, < LOD	3.79317	Estimate, < LOD	479.72		< iLOD		0.696366	Estimate, < LOD
	1-Flum Pebble Clear	300	40.8476	Estimate, < LOQ	98.3283		773.537		1981.44		2.66992		0.571763		18.9595	Estimate, < LOD	561.926		0.478029	Estimate, < LOD	515.662
	1-Flum Pebble Clear	400	8.13621	Estimate, < LOD	38.1731	Estimate, < LOQ	15.3403	Estimate, < LOD	55.3945	Estimate, < LOD	1.35737	Estimate, < LOQ	0.229157	Estimate, < LOQ	< iLOD		516.113		0.0111951	Estimate, < LOD	< iLOD
	1-Flum Pebble Clear	500	17.8959	Estimate, < LOD	50.8934		10.6043	Estimate, < LOD	88.699	Estimate, < LOD	1.18432	Estimate, < LOQ	0.140318	Estimate, < LOD	6.20757	Estimate, < LOD	438.721		0.0167703	Estimate, < LOD	< iLOD
	2-Flum Pebble Clear	100	15.2596	Estimate, < LOD	58.8742		6.36842	Estimate, < LOD	102.028	Estimate, < LOQ	2.08649		0.558555		10.1059	Estimate, < LOD	368.642		0.0471672	Estimate, < LOD	2.36269	Estimate, < LOD
	2-Flum Pebble Clear	200	12.1038	Estimate, < LOD	53.6697		180.934		233.499	Estimate, < LOQ	1.72086		0.608503		3.21648	Estimate, < LOD	413.274		0.0826999	Estimate, < LOD	65.2622
	2-Flum Pebble Clear	300	60.5101	Estimate, < LOQ	55.7012		53.9079	Estimate, < LOQ	97.0503	Estimate, < LOD	1.56696		0.486246	Estimate, < LOQ	4.00315	Estimate, < LOD	409.045		0.0179036	Estimate, < LOD	11.2289	Estimate, < LOD
	2-Flum Pebble Clear	400	29.1586	Estimate, < LOQ	85.7316		1959.9		1099.61		1.94102		0.752112		44.2566	Estimate, < LOD	457.828		0.927819	Estimate, < LOQ	492.065
	2-Flum Pebble Clear	500	46.1557	Estimate, < LOQ	107.567		72.1416	Estimate, < LOQ	182.144	Estimate, < LOQ	2.21961		0.721066		46.7378	Estimate, < LOD	585.154		0.133204	Estimate, < LOD	37.6142	Estimate, < LOQ
	3-Flum Pebble Clear	100	11.0036	Estimate, < LOD	102.407		93.0741		164.72	Estimate, < LOQ	1.42414	Estimate, < LOQ	0.218411	Estimate, < LOQ	1.16242	Estimate, < LOD	115.813		0.0465267	Estimate, < LOD	35.2011	Estimate, < LOQ
	3-Flum Pebble Clear	200	33.1829	Estimate, < LOQ	23.8392	Estimate, < LOQ	38.7683	Estimate, < LOQ	108.231	Estimate, < LOQ	1.45298	Estimate, < LOQ	0.305818	Estimate, < LOQ	20.6769	Estimate, < LOD	233.634		0.108265	Estimate, < LOD	21.4233	Estimate, < LOQ
	3-Flum Pebble Clear	300	13.5792	Estimate, < LOD	38.6812	Estimate, < LOQ	48.5865	Estimate, < LOQ	97.3776	Estimate, < LOQ	1.63469		0.351305	Estimate, < LOQ	19.5546	Estimate, < LOD	300.692		0.0811499	Estimate, < LOD	19.6223	Estimate, < LOQ
	3-Flum Pebble Clear	400	38.9176	Estimate, < LOQ	54.3181		30.0355	Estimate, < LOQ	73.1196	Estimate, < LOD	2.00851		0.397324	Estimate, < LOQ	1.03306	Estimate, < LOD	351.817		0.0773472	Estimate, < LOD	17.061	Estimate, < LOD
	3-Flum Pebble Clear	500	36.4623	Estimate, < LOQ	69.0403		94.9766		172.584	Estimate, < LOQ	2.3191		0.394758	Estimate, < LOQ	1.07951	Estimate, < LOD	347.767		0.254278	Estimate, < LOD	37.0266	Estimate, < LOQ
	1- Esco Bar Flavored	100	1.27487	Estimate, < LOD	3269.26		4453.78		13061.9		3.81227		1.49356		267.473		162.226		27.6806		3854.84
	1- Esco Bar Flavored	200	44.9434	Estimate, < LOQ	8934.85		9343.3		32057		5.4168		3.80271		627.857		505.887		58.2009		9101.76
	1- Esco Bar Flavored	300	83.1615	Estimate, < LOQ	4188.55		6810.74		17008.4		6.08065		2.03394		300.874		358.932		26.078		4726.47
	1- Esco Bar Flavored	400	49.6438	Estimate, < LOQ	1265.15		3654.38		5942.7		5.90869		0.837854		92.1064	Estimate, < LOQ	277.375		8.80972		1760.89
	1- Esco Bar Flavored	500	25.7023	Estimate, < LOQ	755.679		1605.66		2797.57		6.83053		0.560785		66.9499	Estimate, < LOQ	268.309		3.95491		965.085
	2- Esco Bar Flavored	100	7.2218	Estimate, < LOD	2295.6		8371.2		32733.2		3.2598		2.12519		448.641		255.776		132.66		8454.62
	2- Esco Bar Flavored	200	24.4745	Estimate, < LOD	1597.77		9143.58		32059.3		4.11455		1.57086		273.681		293.789		72.3014		8755.81
	2- Esco Bar Flavored	300	93.5597		802.354		7109.64		21778.5		5.89038		1.05941		128.193	Estimate, < LOQ	402.811		33.6999		3480.96
	2- Esco Bar Flavored	400	10.21	Estimate, < LOD	300.457		1071.69		11512.7		5.61163		0.641279		29.5953	Estimate, < LOD	323.597		15.8629		2345.46
	2- Esco Bar Flavored	500	< iLOD		92.4079		243.156		1674.55		4.05596		0.291789	Estimate, < LOQ	< iLOD		172.451		5.14305		1124.35
	3- Esco Bar Flavored	100	< iLOD		868.409		9791.83		23533.3		3.48513		1.26758		256.498		80.2933		191.542		5022.43
	3- Esco Bar Flavored	200	< iLOD		980.856		7306.57		24712.1		4.31496		1.40127		315.195		145.432		201.334		5515.6
	3- Esco Bar Flavored	300	43.1629	Estimate, < LOQ	899.266		5780.43		21558.6		3.84192		1.13796		273.441		97.5583		160.818		4830.91
	3- Esco Bar Flavored	400	26.1984	Estimate, < LOQ	517.189		3645.75		11681.4		4.22762		0.639301		144.097	Estimate, < LOQ	71.3261		77.6216		2662.03
	3- Esco Bar Flavored	500	< iLOD		355.682		1923.51		4367.86		3.13791		0.317215	Estimate, < LOQ	100.99	Estimate, < LOQ	57.5489		50.8524		1986.23
	1- Esco Bar Clear	100	2.49327	Estimate, < LOD	1113.06		20180.6		40774.6		4.97747		4.47584		619.488		92.4179		140.739		12236.7
	1- Esco Bar Clear	200	69.1281	Estimate, < LOQ	1713.27		24140.9		68923.9		6.3338		8.31022		935.471		177.381		181.871		21925.9
	1- Esco Bar Clear	300	22.5474	Estimate, < LOD	760.965		11401.4		29016.1		8.83239		9.37577		365.45		158.518		82.3925		10431.5
	1- Esco Bar Clear	400	< iLOD		115.183		1265.98		8937.17		6.63617		7.74824		176.698	Estimate, < LOQ	94.1772		157.374		11170.3
	1- Esco Bar Clear	500	< iLOD		81.1939		2525.36		20785.6		33.6647		25.1515		3508.54		435.028		321.776		19718.8
	2- Esco Bar Clear	100	14.9365	Estimate, < LOD	2191.34		21498.1		55450.1		5.17402		9.21984		1406.09		150.569		289.986		51932.1
	2- Esco Bar Clear	200	4.06898	Estimate, < LOD	387.722		5383.62		52629.3		6.32262		28.0213		879.232		185.746		875.28		42935.1
	2- Esco Bar Clear	300	6.39213	Estimate, < LOD	391.412		2744.66		41751.1		7.22491		23.3991		905.807		166.728		502.232		29020.1
	2- Esco Bar Clear	400	40.9386	Estimate, < LOQ	171.835		2055.84		33086.3		6.09207		24.438		957.356		170.9		326.901		27847.4
	2- Esco Bar Clear	500	< iLOD		257.737		6383.96		12184.3		3.60686		18.9254		381.468		182.529		320.997		27877.5
	3- Esco Bar Clear	100	< iLOD		923.68		15365.2		32820.9		4.85148		11.6829		468.707		115.036		225.253		12840.3
	3- Esco Bar Clear	200	< iLOD		274.32		5217.92		87466.1		7.61229		30.8773		665.977		165.224		529.27		42698.7
	3- Esco Bar Clear	300	< iLOD		246.067		4507.32		68420.8		9.40722		24.5701		668.436		162.252		413.935		46420.3
	3- Esco Bar Clear	400	< iLOD		624.208		1527.31		10249.2		7.42974		10.5096		35.7949	Estimate, < LOD	108.593		73.4014		7240.35
	All Devices	Min	1.27487		23.8392		1.18783		15.2275		0.804977		0.00222469		1.03306		0.318845		0.00193162		0.696366
		Max	4889.76		19002.2		24140.9		87466.1		33.6647		30.8773		3508.54		2297.83		875.28		51932.1
		Median	96.5034		413.381		29.8315		212.105		2.77785		0.158152		20.1158		112.129		0.13237		16.1461
		Q1	31.8341		152.139		12.3168		86.7699		1.60076		0.0519824		6.98099		1.67449		0.0600956		6.09634
		Q3	208.296		1029.47		797.496		2095.16		5.35131		0.721066		83.824		300.692		2.67528		1076.87
		Mean	280.171		1303.62		1725.55		6701.23		3.98431		2.43138		155.061		228.166		48.0112		3833.41
		SD	603.96		2709.66		4203.87		15370.5		3.73156		6.29036		407		370.11		128.545		9958.16
	ELF Bar Flavored	100	7.66 ± 3.75	Estimate, < LOD	193.51 ± 159.48		15.09 ± 10.99	Estimate, < LOQ	175.59 ± 119.50	Estimate, < LOQ	2.14 ± 0.14		0.02 ± 0.03	Estimate, < LOD	0.00 ± 13.86	Estimate, < LOD	0.41 ± 0.15	Estimate, < LOD	0.02 ± 0.04	Estimate, < LOD	9.43 ± 5.85	Estimate, < LOD
	ELF Bar Flavored	200	49.82 ± 45.08	Estimate, < LOQ	346.53 ± 201.40		3.92 ± 4.36	Estimate, < LOQ	334.48 ± 181.95		2.41 ± 0.25		0.20 ± 0.25	Estimate, < LOQ	0.00 ± 7.81	Estimate, < LOD	0.72 ± 0.04	Estimate, < LOD	0.00 ± 0.04	Estimate, < LOD	2.08 ± 0.75	Estimate, < LOD
	ELF Bar Flavored	300	117.19 ± 82.74		683.03 ± 377.64		7.60 ± 3.45	Estimate, < LOQ	580.42 ± 395.01		2.31 ± 0.14		0.05 ± 0.06	Estimate, < LOD	0.00 ± 17.90	Estimate, < LOD	0.74 ± 0.12	Estimate, < LOD	0.01 ± 0.04	Estimate, < LOD	4.79 ± 1.36	Estimate, < LOD
	ELF Bar Flavored	400	184.52 ± 132.50		1008.00 ± 542.18		6.95 ± 5.35	Estimate, < LOQ	554.29 ± 203.25		2.80 ± 0.04		0.00 ± 0.00	Estimate, < LOD	0.00 ± 5.25	Estimate, < LOD	0.69 ± 0.21	Estimate, < LOD	0.03 ± 0.06	Estimate, < LOD	3.91 ± 2.86	Estimate, < LOD
	ELF Bar Flavored	500	235.98 ± 143.55		1263.29 ± 633.99		15.18 ± 16.53	Estimate, < LOQ	767.80 ± 250.25		3.02 ± 0.93		0.03 ± 0.02	Estimate, < LOD	0.00 ± 1.42	Estimate, < LOD	0.89 ± 0.22	Estimate, < LOD	0.03 ± 0.02	Estimate, < LOD	8.58 ± 3.45	Estimate, < LOD
	ELF Bar Clear	100	84.59 ± 65.36		264.40 ± 144.76		6.74 ± 17.51	Estimate, < LOQ	26.00 ± 41.01	Estimate, < LOD	7.60 ± 2.39		0.00 ± 0.00	Estimate, < LOD	2.46 ± 4.26	Estimate, < LOD	1.88 ± 0.71	Estimate, < LOQ	0.00 ± 0.06	Estimate, < LOD	8.36 ± 9.77	Estimate, < LOD
	ELF Bar Clear	200	160.53 ± 161.02		404.41 ± 219.61		19.34 ± 11.19	Estimate, < LOQ	112.04 ± 62.66	Estimate, < LOQ	7.52 ± 2.58		0.53 ± 0.86		32.78 ± 28.73	Estimate, < LOD	3.21 ± 1.28	Estimate, < LOQ	0.17 ± 0.15	Estimate, < LOD	11.73 ± 2.78	Estimate, < LOD
	ELF Bar Clear	300	175.14 ± 194.05		434.29 ± 109.98		53.23 ± 54.13	Estimate, < LOQ	65.59 ± 11.33	Estimate, < LOD	7.32 ± 1.60		0.04 ± 0.08	Estimate, < LOD	6.67 ± 6.58	Estimate, < LOD	2.89 ± 0.74	Estimate, < LOQ	0.00 ± 0.02	Estimate, < LOD	14.36 ± 11.94	Estimate, < LOD
	ELF Bar Clear	400	116.67 ± 40.34		456.25 ± 266.31		8.57 ± 13.41	Estimate, < LOQ	67.59 ± 55.67	Estimate, < LOD	7.54 ± 2.78		0.02 ± 0.03	Estimate, < LOD	0.00 ± 0.00	Estimate, < LOD	2.76 ± 1.38	Estimate, < LOQ	0.04 ± 0.08	Estimate, < LOD	3.65 ± 6.32	Estimate, < LOD
	ELF Bar Clear	500	185.84 ± 71.15		612.46 ± 450.47		19.19 ± 22.97	Estimate, < LOQ	97.68 ± 29.44	Estimate, < LOQ	7.42 ± 2.25		0.06 ± 0.03	Estimate, < LOD	40.66 ± 43.02	Estimate, < LOD	3.61 ± 1.40	Estimate, < LOQ	0.01 ± 0.07	Estimate, < LOD	5.18 ± 8.97	Estimate, < LOD
	ELF Bar Flavored 0% Nicotine	100	110.01 ± 40.65		477.77 ± 199.85		20.70 ± 1.81	Estimate, < LOQ	102.24 ± 26.56	Estimate, < LOQ	1.23 ± 0.23	Estimate, < LOQ	0.14 ± 0.17	Estimate, < LOD	49.36 ± 40.62	Estimate, < LOD	32.65 ± 53.21		0.15 ± 0.17	Estimate, < LOD	9.97 ± 6.31	Estimate, < LOD
	ELF Bar Flavored 0% Nicotine	200	201.33 ± 121.15		942.75 ± 536.47		17.25 ± 4.65	Estimate, < LOQ	122.04 ± 61.79	Estimate, < LOQ	1.28 ± 0.41	Estimate, < LOQ	0.00 ± 0.01	Estimate, < LOD	9.14 ± 8.23	Estimate, < LOD	41.08 ± 66.68		0.08 ± 0.08	Estimate, < LOD	4.87 ± 1.94	Estimate, < LOD
	ELF Bar Flavored 0% Nicotine	300	225.74 ± 17.95		1083.43 ± 132.02		21.57 ± 12.18	Estimate, < LOQ	103.72 ± 48.17	Estimate, < LOQ	1.40 ± 0.52	Estimate, < LOQ	0.04 ± 0.05	Estimate, < LOD	9.50 ± 5.79	Estimate, < LOD	39.79 ± 62.70		0.09 ± 0.06	Estimate, < LOD	11.47 ± 4.98	Estimate, < LOD
	ELF Bar Flavored 0% Nicotine	400	177.73 ± 64.03		991.01 ± 316.30		26.98 ± 17.80	Estimate, < LOQ	169.90 ± 37.72	Estimate, < LOQ	1.48 ± 0.58		0.05 ± 0.02	Estimate, < LOD	9.69 ± 9.57	Estimate, < LOD	62.16 ± 100.53		0.16 ± 0.18	Estimate, < LOD	9.43 ± 8.52	Estimate, < LOD
	ELF Bar Flavored 0% Nicotine	500	159.28 ± 29.55		986.13 ± 149.37		46.03 ± 47.63	Estimate, < LOQ	322.43 ± 176.08	Estimate, < LOQ	1.45 ± 0.52	Estimate, < LOQ	0.02 ± 0.01	Estimate, < LOD	6.98 ± 4.49	Estimate, < LOD	93.39 ± 154.54		0.10 ± 0.09	Estimate, < LOD	16.51 ± 23.52	Estimate, < LOD
	Flum Pebble Flavored	100	16.53 ± 12.65	Estimate, < LOD	40.79 ± 7.96	Estimate, < LOQ	27.66 ± 24.39	Estimate, < LOQ	83.18 ± 49.76	Estimate, < LOD	1.05 ± 0.18	Estimate, < LOQ	0.11 ± 0.08	Estimate, < LOD	20.51 ± 11.93	Estimate, < LOD	256.92 ± 104.45		0.07 ± 0.07	Estimate, < LOD	9.82 ± 8.92	Estimate, < LOD
	Flum Pebble Flavored	200	60.38 ± 14.31	Estimate, < LOQ	100.28 ± 17.45		11.24 ± 4.70	Estimate, < LOQ	44.03 ± 30.32	Estimate, < LOD	1.56 ± 0.72		0.08 ± 0.07	Estimate, < LOD	6.14 ± 4.30	Estimate, < LOD	346.04 ± 217.34		0.17 ± 0.28	Estimate, < LOD	3.60 ± 1.22	Estimate, < LOD
	Flum Pebble Flavored	300	109.26 ± 55.38		174.34 ± 66.98		26.89 ± 3.88	Estimate, < LOQ	38.94 ± 15.86	Estimate, < LOD	1.57 ± 0.35		0.42 ± 0.31	Estimate, < LOQ	25.17 ± 25.95	Estimate, < LOD	359.47 ± 255.35		0.46 ± 0.71	Estimate, < LOD	8.43 ± 1.69	Estimate, < LOD
	Flum Pebble Flavored	400	145.10 ± 33.10		205.10 ± 44.50		17.90 ± 3.47	Estimate, < LOQ	66.58 ± 51.80	Estimate, < LOD	1.41 ± 0.36	Estimate, < LOQ	0.10 ± 0.07	Estimate, < LOD	33.78 ± 27.65	Estimate, < LOD	377.03 ± 183.43		0.08 ± 0.08	Estimate, < LOD	5.42 ± 1.35	Estimate, < LOD
	Flum Pebble Flavored	500	173.55 ± 20.63		254.55 ± 32.46		36.05 ± 27.02	Estimate, < LOQ	69.06 ± 50.57	Estimate, < LOD	1.55 ± 0.37		0.09 ± 0.08	Estimate, < LOD	13.84 ± 10.61	Estimate, < LOD	424.90 ± 207.67		0.14 ± 0.13	Estimate, < LOD	11.67 ± 11.94	Estimate, < LOD
	Flum Pebble Clear	100	14.75 ± 3.52	Estimate, < LOD	104.29 ± 46.39		49.72 ± 61.31	Estimate, < LOQ	133.37 ± 44.33	Estimate, < LOQ	1.87 ± 0.38		0.56 ± 0.34		16.33 ± 19.06	Estimate, < LOD	294.75 ± 155.75		0.50 ± 0.78	Estimate, < LOD	18.78 ± 23.22	Estimate, < LOQ
	Flum Pebble Clear	200	24.46 ± 11.00	Estimate, < LOD	43.33 ± 16.89		76.45 ± 91.65	Estimate, < LOQ	122.89 ± 104.05	Estimate, < LOQ	1.51 ± 0.19		0.35 ± 0.24	Estimate, < LOQ	9.23 ± 9.92	Estimate, < LOD	375.54 ± 127.31		0.06 ± 0.06	Estimate, < LOD	29.13 ± 32.97	Estimate, < LOQ
	Flum Pebble Clear	300	38.31 ± 23.57	Estimate, < LOQ	64.24 ± 30.73		51.25 ± 3.76	Estimate, < LOQ	97.21 ± 0.23	Estimate, < LOD	1.96 ± 0.62		0.47 ± 0.11	Estimate, < LOQ	14.17 ± 8.81	Estimate, < LOD	423.89 ± 131.25		0.19 ± 0.25	Estimate, < LOD	15.43 ± 5.94	Estimate, < LOD
	Flum Pebble Clear	400	25.40 ± 15.73	Estimate, < LOQ	59.41 ± 24.18		22.69 ± 10.39	Estimate, < LOQ	64.26 ± 12.53	Estimate, < LOD	1.77 ± 0.36		0.46 ± 0.27	Estimate, < LOQ	15.10 ± 25.26	Estimate, < LOD	441.92 ± 83.30		0.34 ± 0.51	Estimate, < LOD	8.53 ± 12.06	Estimate, < LOD
	Flum Pebble Clear	500	33.50 ± 14.36	Estimate, < LOQ	75.83 ± 28.94		59.24 ± 43.64	Estimate, < LOQ	147.81 ± 51.41	Estimate, < LOQ	1.91 ± 0.63		0.42 ± 0.29	Estimate, < LOQ	18.01 ± 25.01	Estimate, < LOD	457.21 ± 119.77		0.13 ± 0.12	Estimate, < LOD	24.88 ± 21.55	Estimate, < LOQ
	Esco Bar Flavored	100	2.83 ± 3.85	Estimate, < LOD	2144.43 ± 1207.55		7538.94 ± 2764.64		23109.47 ± 9842.52		3.52 ± 0.28		1.63 ± 0.44		324.20 ± 107.91		166.10 ± 87.81		117.29 ± 83.00		5777.30 ± 2391.00
	Esco Bar Flavored	200	23.14 ± 22.50	Estimate, < LOD	3837.82 ± 4424.92		8597.81 ± 1122.70		29609.48 ± 4241.23		4.62 ± 0.70		2.26 ± 1.34		405.58 ± 193.62		315.04 ± 181.16		110.61 ± 78.88		7791.05 ± 1978.18
	Esco Bar Flavored	300	73.29 ± 26.61	Estimate, < LOQ	1963.39 ± 1927.65		6566.94 ± 697.34		20115.15 ± 2692.78		5.27 ± 1.24		1.41 ± 0.54		234.17 ± 92.80		286.43 ± 165.04		73.53 ± 75.69		4346.11 ± 751.06
	Esco Bar Flavored	400	28.68 ± 19.83	Estimate, < LOQ	694.26 ± 506.14		2790.61 ± 1488.63		9712.25 ± 3265.62		5.25 ± 0.90		0.71 ± 0.11		88.60 ± 57.33	Estimate, < LOQ	224.10 ± 134.31		34.10 ± 37.86		2256.13 ± 457.16
	Esco Bar Flavored	500	8.57 ± 14.84	Estimate, < LOD	401.26 ± 333.98		1257.44 ± 892.66		2946.66 ± 1352.83		4.67 ± 1.92		0.39 ± 0.15	Estimate, < LOQ	55.98 ± 51.38	Estimate, < LOD	166.10 ± 105.52		19.98 ± 26.74		1358.55 ± 549.38
	Esco Bar Clear	100	5.81 ± 8.00	Estimate, < LOD	1409.36 ± 683.80		19014.66 ± 3228.42		43015.23 ± 11479.77		5.00 ± 0.16		8.46 ± 3.66		831.43 ± 503.35		119.34 ± 29.31		218.66 ± 74.84		25669.71 ± 22745.88
	Esco Bar Clear	200	24.40 ± 38.79	Estimate, < LOD	791.77 ± 800.05		11580.82 ± 10877.68		69673.13 ± 17430.47		6.76 ± 0.74		22.40 ± 12.29		826.89 ± 142.17		176.12 ± 10.32		528.81 ± 346.71		35853.22 ± 12061.99
	Esco Bar Clear	300	9.65 ± 11.62	Estimate, < LOD	466.15 ± 265.46		6217.80 ± 4574.85		46396.01 ± 20108.80		8.49 ± 1.13		19.11 ± 8.45		646.56 ± 270.84		162.50 ± 4.11		332.85 ± 221.35		28623.96 ± 17997.68
	Esco Bar Clear	400	13.65 ± 23.64	Estimate, < LOD	303.74 ± 278.97		1616.38 ± 402.39		17424.23 ± 13579.61		6.72 ± 0.67		14.23 ± 8.95		389.95 ± 496.41		124.56 ± 40.78		185.89 ± 129.13		15419.38 ± 10940.93
	Esco Bar Clear	500	0.00 ± 0.00	Estimate, < LOD	169.47 ± 124.84		4454.66 ± 2728.44		16484.98 ± 6082.03		18.64 ± 21.25		22.04 ± 4.40		1945.01 ± 2211.18		308.78 ± 178.54		321.39 ± 0.55		23798.15 ± 5769.08
	Total Pb = 206Pb + 207Pb + 208Pb. < iLOD = Less than instrument Limit of Determination (LOD). < LOD = Less than method Limit of Determination (LOD) < LOQ = Less than method Limit of Quantitation (LOQ).

## Sheet: Table S4
	Table S4: Linear regression analyses were performed on aerosol element concentrations (µg/kg) from Table S3 over the 100–300 and 100–500 puff intervals to assess linear trends with increasing puff count. Estimates below the limits of detection (LOD) or quantitation (LOQ) were excluded from the analyses. Data from the Esco Bar 100–500 puff interval were omitted due to device power loss between 300…
	Samples	Puff Intervals	Cr	Ni	Cu	Zn	As	Cd	Sn	Sb	Bi	Total Pb
	ELF Bar Flavored	100-300	0.982649	0.95527		0.98482	0.391775
	ELF Bar Clear	100-300	0.867365	0.877143			0.928669
	ELF Bar Flavored 0% Nicotine	100-300	0.899765	0.91277						0.618235
	Flum Pebble Flavored	100-300	0.999018	0.996051						0.846369
	Flum Pebble Clear	100-300		0.417913			0.0361856			0.979391
	Esco Bar Flavored	100-300		0.00766474	0.228929	0.0951409	0.979331	0.0614982	0.27567	0.579516	0.861449	0.170965
	Esco Bar Clear	100-300		0.969049	0.991347	0.0135647	0.999985	0.53427	0.768381	0.530005	0.132496	0.079489
	Sample	Puff Intervals	Cr	Ni	Cu	Zn	As	Cd	Sn	Sb	Bi	Total Pb
	ELF Bar Flavored	100-500	0.994464	0.988239		0.929068	0.876211
	ELF Bar Clear	100-500	0.346212	0.902601			0.219962
	ELF Bar Flavored 0% Nicotine	100-500	0.0724857	0.49445						0.832064
	Flum Pebble Flavored	100-500	0.989981	0.982867						0.893608
	Flum Pebble Clear	100-500		0.0807399			0.093362			0.886721
	Bolded values indicate R2 values greater than 0.7.

## Sheet: Tables S5
	Tables S5.1 - S5.2: Element masses (ng) were summed for all collections across 100 - 500 puffs for each device (n = 3) and across all collections for each fully aged device (n = 1). Two tailed t-tests with two sample unequal variance were performed on elements masses of flavored, unflavored, and nicotine-free aerosols. Statistical significance (α) was set at 0.05.
	Table S5.1: 100 - 500 puff Cumulative Element Masses (ng)
	Sample (n = 3)	Puffs	Cr	Ni	Cu	Zn	As	Cd	Sn	Sb	Bi	Total Pb
	ELF Bar Flavored	100-500	443.29 ± 231.32	2674.70 ± 1085.61	38.29 ± 22.71	1930.85 ± 914.56	9.72 ± 0.47	0.20 ± 0.30	< LOD	2.70 ± 0.77	0.08 ± 0.16	22.61 ± 8.26
	ELF Bar Clear	100-500	560.69 ± 417.96	1642.57 ± 798.81	190.13 ± 168.33	337.63 ± 166.82	28.23 ± 8.34	0.47 ± 0.64	< LOD	10.98 ± 3.68	0.18 ± 0.25	52.24 ± 40.08
	ELF Bar Flavored 0% Nicotine	100-500	731.79 ± 86.97	3710.95 ± 702.61	264.68 ± 258.85	783.47 ± 185.44	3.44 ± 3.45	0.17 ± 0.21	67.33 ± 56.57	203.74 ± 329.15	0.47 ± 0.38	102.20 ± 100.32
	Flum Pebble Flavored	100-500	422.59 ± 111.17	648.18 ± 139.44	705.34 ± 1052.30	738.32 ± 948.96	5.93 ± 1.46	0.66 ± 0.48	82.81 ± 50.49	1473.56 ± 823.01	0.77 ± 0.75	274.66 ± 420.91
	Flum Pebble Clear	100-500	119.42 ± 28.60	299.18 ± 41.01	1261.44 ± 934.46	3269.17 ± 3864.93	7.75 ± 0.81	1.96 ± 0.75	60.04 ± 34.22	1699.36 ± 450.17	1.06 ± 0.54	666.22 ± 608.64
	Esco Bar Flavored	100-500	88.15 ± 45.24	6660.88 ± 6370.47	26641.29 ± 13373.31	77110.53 ± 27532.03	15.02 ± 4.98	9.59 ± 8.25	1050.35 ± 484.14	696.54 ± 374.62	209.93 ± 139.10	22908.81 ± 12745.16
	Esco Bar Clear	100-500	0.89 ± 40.47	1730.36 ± 840.94	17769.13 ± 3038.48	76224.05 ± 12298.99	10.96 ± 1.67	22.06 ± 16.09	1131.12 ± 533.37	267.70 ± 47.27	614.21 ± 156.51	35870.61 ± 18771.10
	Total Pb = 206Pb + 207Pb + 208Pb. < LOD = Less than limit of detection.
	Table S5.2: Flavoring and Nicotine Cumulative Mass Comparisons Statistical Analysis
	Sample	Puffs	Cr	Ni	Cu	Zn	As	Cd	Sn	Sb	Bi	Pb
	ELF Bar Flavored vs Clear	100-500	0.698002	0.261141	0.257384	0.0900174	0.0610455	0.555898	0.846426	0.054583	0.594675	0.327879
	ELF Bar 5% Nicotine vs 0% Nicotine	100-500	0.152153	0.248577	0.268526	0.157211	0.085158	0.870393	0.335226	0.400998	0.20882	0.302794
	Flum Pebble Flavored vs Clear	100-500	0.0351526	0.040246	0.531802	0.374862	0.153252	0.0745003	0.557631	0.703948	0.612231	0.417238
	Esco Bar Flavored vs Clear	100-500	0.0682628	0.311405	0.369586	0.962839	0.291782	0.318523	0.855549	0.184101	0.0293267	0.385457
	T-test, two tailed, two sample unequal variance. α = p < 0.05. Values with p < 0.05 are bolded to indicate significant differences.

## Sheet: Table S6
	Tables S6.1 - S6.2: Statistical analysis of virgin and aged, flavored and unflavored, and nicotine and nicotine-free e-liquids element concentration differences from a single device of each brand and flavor (n = 1). E-liquids measured in triplicate. Two tailed t-tests with two sample unequal variance were performed for all elements and e-liquids. Statistical significance (α) was set at 0.05. Elem…
	Table S6.1: Virgin vs Aged e-Liquid Element Concentrations Statistical Analysis (n = 1)
	Sample	Cr	Mn	Fe	Ni	Cu	Zn	As	Cd	Sn	Sb	Bi	Pb
	ELF Bar Flavored	0.000626754		0.000322398	0.000632171		0.00152015			0.000117771
	ELF Bar Clear	0.000308413		0.175531	2.89308e-05		5.2204e-05			8.62168e-05
	ELF Bar Flavored 0% Nicotine	4.38078e-06		0.0814855	2.50071e-05		0.087912				0.000423878
	Flum Pebble Flavored	0.00106912		0.00034531	7.29568e-05		0.0680431	0.0159126			0.00259819
	Flum Pebble Clear	0.000757662	0.00226579	0.0644226	0.000893758		0.319934				0.00133222
	Esco Bar Flavored	4.05185e-05	0.000124084	0.0130798	0.0444635	0.0875793	0.000106062		3.70177e-06	2.63478e-05	3.15822e-05	0.0141012	7.30341e-05
	Esco Bar Clear	0.00271478	0.171884	0.00019242	7.39001e-05	0.177282	0.000132457		0.00122503	0.00593519	2.17436e-05	0.000266965	0.0104315
	T-test, two tailed, two sample unequal variance. α = p < 0.05. Values with p < 0.05 are bolded to indicate significant differences.
	Table S6.2: Aged e-Liquid Flavoring and Nicotine Element Concentration Differences Statistical Analysis (n = 1)
	Sample	Cr	Mn	Fe	Ni	Cu	Zn	As	Cd	Sn	Sb	Bi	Pb
	ELF Bar	0.0117791		0.0554138	0.00363956		0.000723886			9.20973e-06
	ELF Bar 0% Nicotine	0.941828		0.000120429	0.0196932		0.000641644				0.120482
	Flum Pebble	0.00170449	0.809851	0.000109003	0.000709931	0.000208666	0.958371	0.0200671			0.00194585
	Esco Bar	0.000247373	0.00946191	0.00037299	0.00612272	0.000394736	0.00046745		0.00029774	0.000804389	3.40742e-06	0.00032362	0.000600514
	T-test, two tailed, two sample unequal variance. α = p < 0.05. Values with p < 0.05 are bolded to indicate significant differences.

## Sheet: Table S7
	Tables S7.1 - S7.2: 500-puff aged e-liquid and 500-puff aerosol Cr and Ni concentrations (µg/kg) provided below for comparison. E-Liquid and aerosol samples collected from the same replicate device. Linear regression statisical analysis conducted on aged e-liquids and aged aerosols for ELF Bar and Flum Pebble samples. Esco Bars were excluded from statistical analysis due to the loss of power with…
	Table S7.1: Aged e-Liquid & 500-puff Aerosol Element Concentrations (µg/kg)
	Sample	Sample Type	Cr	Ni
	ELF Bar Flavored	Aged e-Liquid	278.975	1712.26
	ELF Bar Flavored	500 puff Aerosol	225.142	1485.01
	ELF Bar Clear	Aged e-Liquid	221.138	1102.37
	ELF Bar Clear	500 puff Aerosol	198.622	1014.71
	ELF Bar Flavored 0% Nicotine	Aged e-Liquid	278.389	1476.84
	ELF Bar Flavored 0% Nicotine	500 puff Aerosol	163.031	816.441
	Flum Pebble Flavored	Aged e-Liquid	151.695	196.321
	Flum Pebble Flavored	500 puff Aerosol	160.81	240.143
	Flum Pebble Clear	Aged e-Liquid	36.856	71.0753
	Flum Pebble Clear	500 puff Aerosol	46.16a	107.567
	a denotes an estimated value less than the limit of quantitation (< LOQ)
	Table S7.2: Linear Regression Statistical Analysis of Aged e-Liquid and 500-puff Aerosol Concentrations
	Sample	Parameter	Cr	Ni
	Aged e-Liquids vs 500-puff Aerosols	R	0.885744	0.936909
	Aged e-Liquids vs 500-puff Aerosols	R2	0.784543	0.877799

## Sheet: Table S8
	Table S8: Mean element concentrations (µg/kg) ± SD across 100 - 500 puff aerososls for ELF Bar and Flum Pebble and 100 - 300 puffs for Esco Bar. Esco Bars 400 - 500 puffs omitted due to the loss of device power after 300 puffs reducing aerosol generation. Values falling below the method LOD or LOQ are flagged to denote estimates with reduced quantitative reliability.
	Samples	Puff Intervals	Cr	Cr QA Flag	Ni	Ni QA Flag	Cu	Cu QA Flag	Zn	Zn QA Flag	As	As QA Flag	Cd	Cd QA Flag	Sn	Sn QA Flag	Sb	Sb QA Flag	Bi	Bi QA Flag	Total Pb	Pb QA Flag
	ELF Bar Flavored	100-500	119.04 ± 93.76		698.87 ± 445.51		9.75 ± 5.11	Estimate, < LOD	482.52 ± 230.35		2.54 ± 0.36		0.06 ± 0.08	Estimate, < LOD	0.00 ± 0.00	Estimate, < LOD	0.69 ± 0.17	Estimate, < LOD	0.02 ± 0.01	Estimate, < LOD	5.76 ± 3.13	Estimate, < LOD
	ELF Bar Clear	100-500	144.55 ± 42.63		434.36 ± 124.48		21.41 ± 18.72	Estimate, < LOD	73.78 ± 33.26	Estimate, < LOD	7.48 ± 0.11		0.13 ± 0.22	Estimate, < LOD	16.51 ± 18.81	Estimate, < LOD	2.87 ± 0.64	Estimate, < LOQ	0.05 ± 0.07	Estimate, < LOD	8.65 ± 4.45	Estimate, < LOD
	ELF Bar Flavored 0% Nicotine	100-500	174.82 ± 44.01		896.22 ± 239.47		26.50 ± 11.46	Estimate, < LOQ	164.07 ± 92.66	Estimate, < LOQ	1.37 ± 0.11	Estimate, < LOQ	0.05 ± 0.05	Estimate, < LOD	16.93 ± 18.16	Estimate, < LOD	53.81 ± 24.71		0.11 ± 0.03	Estimate, < LOD	10.45 ± 4.19	Estimate, < LOD
	Flum Pebble Flavored	100-500	100.96 ± 63.37		155.01 ± 84.90		23.95 ± 9.58	Estimate, < LOD	60.36 ± 18.44	Estimate, < LOD	1.43 ± 0.22	Estimate, < LOQ	0.16 ± 0.14	Estimate, < LOQ	19.89 ± 10.57	Estimate, < LOD	352.87 ± 61.38		0.19 ± 0.16	Estimate, < LOD	7.79 ± 3.27	Estimate, < LOD
	Flum Pebble Clear	100-500	27.29 ± 9.07	Estimate, < LOQ	69.42 ± 22.72		51.87 ± 19.46	Estimate, < LOQ	113.11 ± 32.98	Estimate, < LOQ	1.80 ± 0.18		0.45 ± 0.07	Estimate, < LOQ	14.57 ± 3.31	Estimate, < LOD	398.66 ± 65.70		0.24 ± 0.17	Estimate, < LOD	19.35 ± 8.05	Estimate, < LOQ
	Esco Bar Flavored	100-300	33.09 ± 36.27	Estimate, < LOQ	2648.55 ± 1033.91		7567.90 ± 1015.75		24278.03 ± 4853.84		4.47 ± 0.89		1.77 ± 0.44		321.32 ± 85.74		255.86 ± 79.04		100.48 ± 23.58		5971.49 ± 1730.66
	Esco Bar Clear	100-300	13.29 ± 9.81	Estimate, < LOD	889.09 ± 479.08		12271.10 ± 6426.30		53028.12 ± 14513.77		6.75 ± 1.74		16.66 ± 7.29		768.29 ± 105.45		152.65 ± 29.64		360.11 ± 156.86		30048.96 ± 5239.17
	Total Pb = 206Pb + 207Pb + 208Pb. < LOD = Less than method Limit of Determination (LOD) < LOQ = Less than method Limit of Quantitation (LOQ).
							.

## Sheet: Table S9
	Tables S9.1 - S9.2: Tablulated data for comparisons between aerosol metal and metalloid concentrations (total Cr, Ni, Cu, Zn, total Sb, and Pb) between 3rd and 4th generation ENDS1,2 including dPODS3 and disposable devices tested in this study (Table S6, mean aerosol concentrations from 100 to 500 puffs of ELF Bar, n=9; Flum Pebble, n=6; and 100 to 300 puffs of Esco Bar, n=6). 3rd and 4th generat…
	Table S9.1: Mean and Median Element Aerosol Concentration Comparisons (µg/kg) ± Standard Deviations
	Sample	Device Type	Puffs	n	Cr	Ni	Cu	Zn	Sb	Pb
	Various MODS (medians)1	3rd Gen MOD	150	56	8.38	68.4	15.1	515	0.553	14.8
	SMOK MOD (medians)2	3rd Gen MOD	15-120	27	15.6	2148	118	3114	2.33	541
	JUUL (medians)2	4th Gen JUUL	290-330	9	0.41	11.9	6.02	683	0.15	0.88
	Various dPODS (medians)3	4th Gen dPOD	178	23	27.9	13.8	67.6	Not Reported	Not Reported	< LOD
	ELF Bar Flavored	4th Gen dPOD	100-500	3	119.04 ± 93.76	698.87 ± 445.51	9.75 ± 5.11a	482.52 ± 230.35	0.69 ± 0.17a	5.76 ± 3.13a
	ELF Bar Clear	4th Gen dPOD	100-500	3	144.55 ± 42.63	434.36 ± 124.48	21.41 ± 18.72a	73.78 ± 33.26a	2.87 ± 0.64b	7.11 ± 6.35a
	ELF Bar 0% Nicotine	4th Gen dPOD	100-500	3	174.82 ± 44.01	896.22 ± 239.47	26.50 ± 11.46b	164.07 ± 92.66b	53.81 ± 24.71	9.56 ± 4.18a
	Flum Pebble Flavored	4th Gen dPOD	100-500	3	100.96 ± 63.37	155.01 ± 84.90	23.95 ± 9.58a	60.36 ± 18.44a	352.87 ± 61.38	7.79 ± 3.27a
	Flum Pebble Clear	4th Gen dPOD	100-500	3	27.29 ± 9.07b	69.42 ± 22.72	51.87 ± 19.46b	113.11 ± 32.98b	398.66 ± 65.70	18.22 ± 9.00b
	Esco Bar Flavored	4th Gen dPOD	100-300	3	30.35 ± 39.10b	2648.55 ± 1033.91	7567.90 ± 1015.75	24278.03 ± 4853.84	255.86 ± 79.04	5971.49 ± 1730.66
	Esco Bar Clear	4th Gen dPOD	100-300	3	3.26 ± 12.24a	889.09 ± 479.08	12271.10 ± 6426.30	53028.12 ± 14513.77	152.65 ± 29.64	30048.96 ± 5239.17
	< LOD = Less than limit of detection
	a denotes an estimated value less than method limit of detection (< LOD)
	b denotes an estimated value less than method limit of detection (< LOQ)
	1 Olmedo, P.; Goessler, W.; Tanda, S.; Grau-Perez, M.; Jarmul, S.; Aherrera, A.; Chen, R.; Hilpert, M.; Cohen, J. E.; Navas-Acien, A.; Rule, A. M. Metal Concentrations in E-Cigarette Liquid and Aerosol Samples: The Contribution of Metallic Coils. Environ. Health Perspect. 2018, 126 (2), No. 027010.
	2 Zhao, D.; Navas−Acien, A.; Ilievski, V.; Slavkovich, V.; Olmedo, P.; Adria−Mora, B.; Domingo−Relloso, A.; Aherrera, A.; Kleiman, N. J.; Rule, A. M.; Hilpert, M. Metal Concentrations in Electronic Cigarette Aerosol: Effect of Open−System and Closed−System Devices and Power Settings. Environ. Res. 2019, 174, 125−134.
	3 Aherrera, A.; Lin, J. J.; Chen, R.; Tehrani, M.; Schultze, A.; Borole, A.; Tanda, S.; Goessler, W.; Rule, A. M. Metal Concentrations in E-Cigarette Aerosol Samples: A Comparison by Device Type and Flavor. Environ. Health Perspect. 2023, 131 (12), No. 127004.
	Table S9.2: Orders of Magnitude Differences
	Sample	Comparion	Cr	Ni	Cu	Zn	Sb	Pb
	ELF Bar	Various MODS	1.24151	0.995201	0.104829	-0.331377	1.53886	-0.296559
	Flum Pebble	Various MODS	0.883778	0.214998	0.399752	-0.773621	2.83219	-0.0562437
	Esco Bar	Various MODS	0.302211	1.41263	2.81751	1.87538	2.56745	3.08526
	ELF Bar	SMOK MODS	0.971629	-0.501777	-0.788076	-1.11289	0.914226	-1.85949
	Flum Pebble	SMOK MODS	0.613898	-1.28198	-0.493153	-1.55513	2.20756	-1.61918
	Esco Bar	SMOK MODS	0.0323305	-0.0843508	1.92461	1.09387	1.94282	1.52232
	ELF Bar	JUUL	2.55197	1.75471	0.504209	-0.45399	2.10549	0.92922
	Flum Pebble	JUUL	2.19424	0.974508	0.799132	-0.896235	3.39883	1.16954
	Esco Bar	JUUL	1.61267	2.17214	3.21689	1.75276	3.13408	4.31104
	ELF Bar	Various dPODS	0.719149	1.69038	-0.546141
	Flum Pebble	Various dPODS	0.361418	0.910175	-0.251218
	Esco Bar	Various dPODS	-0.220149	2.1078	2.16654

[truncated: 13 more sheets: Table S10, Table S11, Table S12, Table S13, Table S14, Table S15, Table S16, Table S17, Table S18, Table S19, Table S20, Table S21, Table S22]
